# Supplementary material for: Co-Created Solutions for Perinatal Professionals and Childbearing Needs for People with Hypermobile Ehlers-Danlos Syndrome and Hypermobility Spectrum Disorders
Source: Int J Environ Res Public Health. 2023 Oct 21;20(20):6955. doi: 10.3390/ijerph20206955 (PMC10606217; doi:10.3390/ijerph20206955)
Supplement: Supplementary file 1 [file ijerph-20-06955-s001.zip]

Archive with 2 entries (2 files):
- Supplementary file 1 PPI summary using GRIPP2 SF.pdf
- Supplementary file 2 quotations from qualitative analysis.pdf
